# Supplementary material for: Optimum Nitrogen and Phosphorus Combination Improved Yield and Nutrient Use Efficiency of Sorghum in Saline Soil
Source: Plants (Basel). 2025 Jan 2;14(1):102. doi: 10.3390/plants14010102 (PMC11722898; doi:10.3390/plants14010102)
Supplement: Supplementary file 1 [file plants-14-00102-s001.zip]

Archive with 1 entries (1 files):
- plants-3111374-supplementary.pdf
